# Supplementary material for: Functional In Vitro Assessment of VEGFA/NOTCH2 Signaling Pathway and pRB Proteasomal Degradation and the Clinical Relevance of Mucolipin TRPML2 Overexpression in Glioblastoma Patients
Source: Int J Mol Sci. 2022 Jan 8;23(2):688. doi: 10.3390/ijms23020688 (PMC8775570; doi:10.3390/ijms23020688)
Supplement: Supplementary file 1 [file ijms-23-00688-s001.zip]

Archive with 14 entries (11 files):
- Supplementary Figures/
- Supplementary Figures/Supplementary Figure S1 .tif
- __MACOSX/
- __MACOSX/Supplementary Figures/
- __MACOSX/Supplementary Figures/._Supplementary Figure S1 .tif
- Supplementary Figures/Supplementary Figure S2.tif
- __MACOSX/Supplementary Figures/._Supplementary Figure S2.tif
- Supplementary Figures/Supplementary Figure S3.tif
- __MACOSX/Supplementary Figures/._Supplementary Figure S3.tif
- Supplementary Figures/Supplementary Figure S5.tif
- __MACOSX/Supplementary Figures/._Supplementary Figure S5.tif
- Supplementary Figures/Supplementary Figure S4 .tif
- __MACOSX/Supplementary Figures/._Supplementary Figure S4 .tif
- __MACOSX/._Supplementary Figures
